# Supplementary material for: Case Report: Identification of a novel hemizygous missense RPL10 gene variant in two unrelated patients
Source: Front Pediatr. 2025 Aug 8;13:1570911. doi: 10.3389/fped.2025.1570911 (PMC12371927; doi:10.3389/fped.2025.1570911)
Supplement: Supplementary file 2 [file Datasheet1.xls]

## Sheet: 统计分析
	RPL10(CT)	GAPDH(CT)	r =RPL10(CT)-GAPDH(CT)	average(wt)	rr =RPL10(CT)-GAPDH(CT)-average(wt)	2^(-rr)	MEAN	SD
RPL10-WT1	18.348	15.9221	2.42596		-0.0611722	1.04331
RPL10-WT2	18.3941	15.8587	2.53541		0.0482791	0.967089
RPL10-WT3	18.4163	15.9163	2.50002	2.48713	0.012893	0.991103	1.0005	0.0389714
RPL10-MUT1	20.6087	15.9455	4.66323		2.1761	0.221273
RPL10-MUT2	21.0173	15.7067	5.31059		2.82346	0.141271
RPL10-MUT3	20.7148	15.8843	4.83051	4.93478	2.34338	0.197048	0.186531	0.0410249
