# Supplementary material for: Case Report: Identification of a novel hemizygous missense RPL10 gene variant in two unrelated patients
Source: Front Pediatr. 2025 Aug 8;13:1570911. doi: 10.3389/fped.2025.1570911 (PMC12371927; doi:10.3389/fped.2025.1570911)
Supplement: Supplementary file 3 [file Datasheet2.xlsx]

## Sheet: Sheet1
lane	gray-scale value
GAPDH of RPL10-wt	124409
GAPDH of RPL10-mut	132466
RPL10 of RPL10-wt	157808
RPL10 of RPL10-mut	108767
